# Supplementary material for: The nature and prevalence of chronic pain in homeless persons: an observational study
Source: F1000Res. 2013 Jul 30;2:164. [Version 1] doi: 10.12688/f1000research.2-164.v1 (PMC3886796; doi:10.12688/f1000research.2-164.v1)
Supplement: Original data collected from interviews with homeless participants — The original data collected from the Brief Pain Inventory (BPI), Short Form McGill (SF-McGill) and Leeds Assessment of Neuropathic Symptoms and Signs (LANSS) questionnaires. There is also data on the intake of prescribed and unprescribed medications, alcohol consumption, and the reasons for homelessness. This questionnaire was designed by the study team to capture demographic data that was not covered by the Brief Pain Inventory (BPI), Short Form McGill Pain (SF-McGill) or Leeds Assessment of Neuropathic Symptoms and Signs (LANSS) questionnaires used in the study. [file f1000research-2-870-s0000.tgz]

Archive with 2 entries (2 files):
- Questionnaire.pdf
- homeless_master_spreadsheet.csv
