# Supplementary material for: The nature and prevalence of chronic pain in homeless persons: an observational study
Source: F1000Res. 2013 Jul 30;2:164. [Version 1] doi: 10.12688/f1000research.2-164.v1 (PMC3886796; doi:10.12688/f1000research.2-164.v1)
Supplement: Original data collected from interviews with homeless participants — The original data collected from the Brief Pain Inventory (BPI), Short Form McGill (SF-McGill) and Leeds Assessment of Neuropathic Symptoms and Signs (LANSS) questionnaires. There is also data on the intake of prescribed and unprescribed medications, alcohol consumption, and the reasons for homelessness. This questionnaire was designed by the study team to capture demographic data that was not covered by the Brief Pain Inventory (BPI), Short Form McGill Pain (SF-McGill) or Leeds Assessment of Neuropathic Symptoms and Signs (LANSS) questionnaires used in the study. [file f1000research-2-870-s0000.tgz › homeless_master_spreadsheet.csv]

Participant no.	Gender	Do you have pain?	Pain Location	Worst	Least	Average	Right Now	Treatments used	Relief	General activity	mood	walking	normal work	relations	sleep	enjoyment of life	Alcohol/24h	Units/24h	Drugs	Duration of pain (months)	length of time homeless (months)	shelter versus rough	reason for NFA	McGill Sensory Score	McGil Affective Score	McGill Total Score	McGill VAS	LANSS Q1	LANSS Q2	LANSS Q3	LANSS Q4	LANSS Q5
1	M	Y	right shoulder	7	2	5	4	co-codamol, ibuprofen	0	8	8	0	5	6	9	5	4L cider (strong)	46	Methadone(off script), beozos, vallium	1.5	4	shelter	left prison	3	3	6	8	No	No	Yes	No	No
2	M	Y	lower limb	3	0	2	1	Physiotherapy 8 years ago, no meds at present	N/A	2	0	0	4	0	5.5	0	Couple of pints	6	None	96	3	shelter	Drug and alcohol problems	10	0	10
3	M	N	n/a	n/a	n/a	n/a	n/a	n/a	n/a	n/a	n/a	n/a	n/a	n/a	n/a	n/a	Box of beer	28	Cannabis - occasional	0	1	shelter	Family problems	0	0	0
4	M	N	n/a	n/a	n/a	n/a	n/a	n/a	n/a	n/a	n/a	n/a	n/a	n/a	n/a	n/a	Not specified	2	None	0	1	shelter	Financial	0	0	0
5	F	Y	back	8	4	5.5	5	Co-codamol 30/500 and diazepam	0.5	7	7	4.5	3.5	4	9	7	None	0	None	336	0.75	shelter	Family problems	10	8	18
6	M	Y	back	10	4	7	7	Antibiotics; co-codamol	0.55	1	8	0	0	5.5	7	2.5	9-10 beers	27	None	0.25	4.5	shelter	Relationship breakdown	13	1	14
7	M	Y	shoulders	9	0	5	2	GTN spray; diazepam	0.5	0	7	10	6	1	0	7	None	0	None	12	1	shelter	Relationship breakdown	15	11	26
8	F	Y	abdomen	7	3	2	4	Indigestion tablet	1	7	0	0	8	0	0	0	None	0	Cannabis - occasional, does not use for pain	0.75	3	shelter	Family problems	8	2	10
9	M	Y	lower limb	9	1	3	1	Occasional paracetamol; osteopath 5 years ago	0.9	1	2	0	0	0	7	0	None	0	None	468	7	shelter	Relationship breakdown/financial	9	0	9
10	M	Y	chest	7.5	3	5	5	Aceclofenac; ibuprofen cream; physiotherapy	0.5	4	5	3	10	0	7	5	None	0	None	12	0.5	shelter	Relationship breakdown	13	5	18
11	F	Y	lower limb	10	3	5	7	Co-codamol; physiotherapy	0.5	3	0	2	0	0	5	0	None	0	None	18	5	shelter	Relationship breakdown	11	2	13
12	M	Y	chest	10	0	0	1	none	n/a	1	10	10	10	0	4	4	none	0	none	not collected	not collected	shelter	not collected	15	5	20	9.5	not collected	not collected	not collected	not collected	not collected
13	F	Y	abdomen	10	1	3	3	none	n/a	1	3	9	2	5	4	0	2L cider, 70cl vodka	47	heroin	not collected	not collected	shelter	not collected	25	9	34	8.5	not collected	not collected	not collected	not collected	not collected
14	M	Y	upper limb	7	2	5	4	none	n/a	8	6	5	6	6	7	3	4-6L cider +/- lagers and spirits	51	none	not collected	not collected	shelter	not collected	16	7	23	7.5	not collected	not collected	not collected	not collected	not collected
15	M	N	n/a	n/a	n/a	n/a	n/a	n/a	n/a	n/a	n/a	n/a	n/a	n/a	n/a	n/a	none	0	methadone 60 + heroin	not collected	not collected	shelter	not collected	n/a	n/a	n/a	n/a	n/a	n/a	n/a	n/a	n/a
16	M	Y	chest	7	0	8	3	painkillers unknown	0.5	10	7	1	8	0	9	0	2-3- cans	12	none	not collected	not collected	shelter	not collected	11	4	15	5	not collected	not collected	not collected	not collected	not collected
17	M	Y	shoulders	5	0	3	0	co-codamol	0.1	4	0	0	0	0	0	0	4-5 cans cider	10	none	not collected	not collected	shelter	not collected	4	2	6	3	not collected	not collected	not collected	not collected	not collected
18	M	N	n/a	n/a	n/a	n/a	n/a	n/a	n/a	n/a	n/a	n/a	n/a	n/a	n/a	n/a	none	0	methadone 70 + valium	not collected	not collected	shelter	not collected	n/a	n/a	n/a	n/a	n/a	n/a	n/a	n/a	n/a
19	M	N	n/a	n/a	n/a	n/a	n/a	n/a	n/a	n/a	n/a	n/a	n/a	n/a	n/a	n/a	none	0	none	not collected	not collected	shelter	not collected	n/a	n/a	n/a	n/a	n/a	n/a	n/a	n/a	n/a
20	M	Y	lower limb	8	0	3	0	paracetamol ibuprofen	1	5	0	5	0	0	0	0	bottle of gin	30	none	not collected	not collected	shelter	not collected	7	2	9	7	not collected	not collected	not collected	not collected	not collected
21	M	Y	chest	6	3	5	5	ibuprofen paracetamol diclofenac	0.2	0	0	0	0	0	0	0	8 pints beer	16	none	not collected	not collected	shelter	not collected	0	0	0	4	not collected	not collected	not collected	not collected	not collected
22	M	Y	abdomen	8	0	8	7	codeine valium	0	10	10	10	10	10	7	10	8 cans lager	32	heroin methadone	not collected	not collected	shelter	not collected	31	11	42	8	not collected	not collected	not collected	not collected	not collected
23	M	Y	back	10	2	7	7	none	n/a	10	10	0	8	not ans	10	10	10 special brews	40	cannabis	not collected	not collected	shelter	not collected	didn't complete	didn't complete	didn't complete	didn't complete	not collected	not collected	not collected	not collected	not collected
24	M	Y	back	9	2	6	5	none	n/a	8	10	8	8	8	9	10	30 units	30	methadone 30 heroin	not collected	not collected	shelter	not collected	9	3	12	6.5	not collected	not collected	not collected	not collected	not collected
25	M	Y	shoulders	4	1	1	0	paracetamol	1	1	0	0	0	0	0	0	7-8 pints	16	none	not collected	not collected	shelter	not collected	1	0	1	2	not collected	not collected	not collected	not collected	not collected
26	M	Y	abdomen	9	4	7	6	co-codamol	0.4	6	6	4	5	4	7	7	8 cans beer, 3L cider	42	declined answer	not collected	not collected	shelter	not collected	17	5	22	8.5	not collected	not collected	not collected	not collected	not collected
27	M	N	n/a	n/a	n/a	n/a	n/a	n/a	n/a	n/a	n/a	n/a	n/a	n/a	n/a	n/a	45 units	45	none	not collected	not collected	shelter	not collected	n/a	n/a	n/a	n/a	n/a	n/a	n/a	n/a	n/a
28	M	N	n/a	n/a	n/a	n/a	n/a	n/a	n/a	n/a	n/a	n/a	n/a	n/a	n/a	n/a	none	0	none	not collected	not collected	shelter	not collected	n/a	n/a	n/a	n/a	n/a	n/a	n/a	n/a	n/a
29	M	Y	upper limb	8	6	7	7	ibuprofen paracetamol	0.6	8	8	8	no answer	9	10	8	8cans cider 3 bottles sherry, bottle vodka	85	none	not collected	not collected	shelter	not collected	27	11	38	can't see	not collected	not collected	not collected	not collected	not collected
30	M	Y	abdomen	8	6	6	10	methadone, diazepam	0.6	10	8	10	10	10	10	10	declined answer	declined answer	heroin	not collected	not collected	shelter	not collected	not done		not done	not done	not collected	not collected	not collected	not collected	not collected
31	M	Y	upper limb	2	0	2	2	none	n/a	1	1	0	1	0	2	0	none	0	none	not collected	not collected	shelter	not collected	4	0	4	1.5	not collected	not collected	not collected	not collected	not collected
32	M	N	n/a	n/a	n/a	n/a	n/a	n/a	n/a	n/a	n/a	n/a	n/a	n/a	n/a	n/a	none	0	none	not collected	not collected	shelter	not collected	n/a	n/a	n/a	n/a	n/a	n/a	n/a	n/a	n/a
33	M	N	n/a	n/a	n/a	n/a	n/a	n/a	n/a	n/a	n/a	n/a	n/a	n/a	n/a	n/a	10-15 cans	30	heroin, occasional crack and benzos	not collected	not collected	shelter	not collected	n/a	n/a	n/a	n/a	n/a	n/a	n/a	n/a	n/a
34	M	Y	shoulders	8	0	0	0	ibuprofen paracetamol	0	2	0	0	0	0	0	0	none	0	methadone 70	not collected	not collected	shelter	not collected	9	3	12	8	not collected	not collected	not collected	not collected	not collected
35	M	Y	back	5	2	1	0	paracetamol, codeine, occasional ibuprofen but contraindicated	0.7	0	8	0	3	5	7	3	none	0	none	not collected	not collected	shelter	not collected	4	0	4	0.5	not collected	not collected	not collected	not collected	not collected
36	M	N	n/a	n/a	n/a	n/a	n/a	n/a	n/a	n/a	n/a	n/a	n/a	n/a	n/a	n/a	8 cans cider	16	none	not collected	not collected	shelter	not collected	n/a	n/a	n/a	n/a	n/a	n/a	n/a	n/a	n/a
37	M	Y	abdomen	4	2	3	3	none	n/a	5	0	4	0	0	0	0	none	0	none	not collected	not collected	shelter	not collected	3	1	4	2.5	not collected	not collected	not collected	not collected	not collected
38	M	Y	lower limb	8	4	8	8	none	n/a	8	9	9	9	0	6	9	none	0	none	not collected	not collected	shelter	not collected	15	12	27	8	not collected	not collected	not collected	not collected	not collected
39	M	N	n/a	n/a	n/a	n/a	n/a	n/a	n/a	n/a	n/a	n/a	n/a	n/a	n/a	n/a	none	0	none	not collected	not collected	shelter	not collected	n/a	n/a	n/a	n/a	n/a	n/a	n/a	n/a	n/a
40	M	Y	lower limb	7	1	6	4	none	n/a	2	0	5	5	0	0	1	none	0	methadone, heroin, crack	not collected	not collected	shelter	not collected	4	3	7	3	not collected	not collected	not collected	not collected	not collected
41	F	Y	abdomen	8	2	5	0	none	n/a	5	10	9	7	0	4	5	none	0	none	not collected	not collected	shelter	not collected	7	0	7	3.5	not collected	not collected	not collected	not collected	not collected
42	M	Y	lower limb	6	0	2	0	paracetamol, ibuprofen, diclofenac	0.7	5	0	7	6	2	3	5	none	0	heroin	not collected	not collected	shelter	not collected	5	0	5	4.5	not collected	not collected	not collected	not collected	not collected
43	M	Y	lower limb	5	4	5	0	?? None?	0.4	5	7	0	0	5	8	8	10 cans strong lager	35	none	not collected	not collected	shelter	not collected	10	4	14	4.5	not collected	not collected	not collected	not collected	not collected
44	M	Y	chest	6	1	1	0	?/? None - no pain meds?	1	6	0	1	0	0	6	0	1-2- cans beer	4	none	not collected	not collected	shelter	not collected	3	7	10	3.5	not collected	not collected	not collected	not collected	not collected
45	M	Y	back	3	1	1	1	none	n/a	2	3	4	0	0	2	1	none	0	cannabis	not collected	not collected	shelter	not collected	10	0	10	3.5	not collected	not collected	not collected	not collected	not collected
46	M	N	n/a	n/a	n/a	n/a	n/a	n/a	n/a	n/a	n/a	n/a	n/a	n/a	n/a	n/a	none	0	none	not collected	not collected	shelter	not collected	n/a	n/a	n/a	n/a	n/a	n/a	n/a	n/a	n/a
47	M	Y	lower limb	10	6	6	6	codeine paracetamol, asprin	0.5	10	0	9	10	6	6	6	none	0	none	not collected	not collected	shelter	not collected	21	3	24	5.5	not collected	not collected	not collected	not collected	not collected
48	M	N	n/a	n/a	n/a	n/a	n/a	n/a	n/a	n/a	n/a	n/a	n/a	n/a	n/a	n/a	none	0	none	not collected	not collected	shelter	not collected	n/a	n/a	n/a	n/a	n/a	n/a	n/a	n/a	n/a
49	M	Y	chest	9	0	3	4	GTN, asprin, paracetamol	0.5	8	0	6	10	0	5	7	none	0	none	not collected	not collected	shelter	not collected	12	0	12	7.5	not collected	not collected	not collected	not collected	not collected
50	M	Y	back	9	0	5	0	co-codamol	0.7	0	0	8	0	9	0	0	none	0	none	not collected	not collected	shelter	not collected	6	0	6	8	not collected	not collected	not collected	not collected	not collected
51	M	Y	knees	3	0	1	0	co-dydramol	0.5	4	1	4	2	0	0	0	see units	0	none	0.25	84	rough/streets	financial	2	0	2	1	N	N	Y	N	N
52	M	Y	lower back	8	4	8	4	co-codamol	0	8	7	4	0	6	3	4	12 cans cider (9%), 1 bottle whisky	94	none	132	84	shelter	drug alcohol problems
53	F	Y	left hip, both knees and right ankle	10	7	8	7	gabapentin, ibuprofren	0.2	10	8	10	8	3	9	10	none	0	none	84	96	shelter	drug alcohol problems
54	M	N	n/a	n/a	n/a	n/a	n/a	n/a	n/a	n/a	n/a	n/a	n/a	n/a	n/a	n/a	see units	12.5	marijuana (7g/week)	n/a	60	friend/relative's	drug and alcohol problems	n/a	n/a	n/a	n/a	n/a	n/a	n/a	n/a	n/a
55	M	Y	R neck, R hip	4	4	4	3	none	n/a	3	5	2	5	2	8	3	see units	0	marijuana (1 spliff/4 days)	12	48	rough/streets	financial problems	5	3	8	3.5	Y	N	N	Y	N
56	M	Y	R arm, R leg, L chest	7	3	5	4	dothiepin, codeine	0.3	6	9	5	7	5	10	8	see units	0	none	18	4.5	rough/streets	other	18	7	25	6.5	Y	N	N	Y	N
57	M	Y	both feet	5	0	0	0	tramadol	0	0	0	0	0	0	0	0	8 cans beer (9%)	36	none	18	6	shelter	family problems
58	M	Y	abdo	5	1	4	2	OTC "wind-eze"	0.4	5	7	2	2	2	5	5	see units	0	none	8	60	other	relationship breakdown	9	1	10	2.5	N	N	N	Y	N
59	M	Y	head, shoulders, chest, abdo, knees, back, R calf, R ankle	6	3	4	6	none	n/a	6	10	7	5	9	10	10	see units	0	none	348	72	rough/streets	relationship breakdown, family, helath, financial, leaving prison, other	30	12	42	6.5	Y	Y	Y	Y	Y
60	F	N	n/a	n/a	n/a	n/a	n/a	n/a	n/a	n/a	n/a	n/a	n/a	n/a	n/a	n/a	none	0	none	n/a	12	shelter	relationship breakdown	n/a	n/a
61	M	Y	chest and upper stomach	10	0	3	5	co-codamol	0.6	7	7	7	7	7	0	10	3 cans beer (9%)	13.5	none	480	24	shelter	financial
62	M	Y	both lower legs	10	5	10	5	amitriptyline, co-codamol, ibuprofen	0.3	10	10	10	5	0	10	4	see units	40	marijuana (1 spliff/month)	84	84	rough/streets	drug and alcohol problems	14	7	21	6.5	Y	Y	N	Y	Y
63	M	Y	lower back, thighs	8	4	6	8	none	0.1	8	7	8	7	7	9	9	see units	0	none	150	0.33	rough/streets	drug and alcohol, other	19	11	30	8	Y	N	N	Y	N
64	M	Y	right hand, right upper thigh and left groin	4	2	3	2	none	n/a	8	7	7	9	5	7	8	none	0	methadone (off street)	60	60	shelter	leaving prison
65	M	Y	head, knees	5	3	5	3	diclofenac	0.3	6	0	8	1	0	6	5	see units	8	none	72	0.33	rough/streets	financial	10	4	14	4.5	Y	N	N	Y	N
66	M	N	n/a	n/a	n/a	n/a	n/a	n/a	n/a	n/a	n/a	n/a	n/a	n/a	n/a	n/a	none	0	methadone (off street)	n/a	18	shelter	relationship breakdown	n/a	n/a
67	M	Y	R shoulder	3	3	3	2	none	n/a	0	0	0	3	0	4	0	see units	0	none	36	1	rough/streets	financial, other	2	3	5	0.5	N	N	N	N	N
68	M	N	n/a	n/a	n/a	n/a	n/a	n/a	n/a	n/a	n/a	n/a	n/a	n/a	n/a	n/a	6 cans beer (9%)	27	none	n/a	18	shelter	drug alcohol problems	n/a	n/a
69	F	Y	head and face	10	10	10	10	none	n/a	10	5	8	9	10	10	9	small amount	2	marujana	96	10	shelter	health problems
70	M	N	n/a	n/a	n/a	n/a	n/a	n/a	n/a	n/a	n/a	n/a	n/a	n/a	n/a	n/a	see units	12.5	none	n/a	0.12	rough/streets	family, alcohol, health problems	n/a	n/a	n/a	n/a	n/a	n/a	n/a	n/a	n/a
71	M	N	n/a	n/a	n/a	n/a	n/a	n/a	n/a	n/a	n/a	n/a	n/a	n/a	n/a	n/a	see units	0	none	n/a	36	rough/streets	financial	n/a	n/a	n/a	n/a	n/a	n/a	n/a	n/a	n/a
72	M	Y	back, feet	7	6	6	6	tramadol, codeine phosphate, paracetamol, gabapentin	0.4	5	7	8	7	0	7	7	see units	0	none	120	12	friend/relative's	relationship, family, drug and alcohol, health, financial, other	13	1	14	5	Y	N	Y	N	Y
73	M	Y	both shoulders, left lower leg, left foot	8	2	6	3	tramadol	0.7	9	7	9	8	5	10	3	see units	1	none	0.75	24	rough/streets	financial	13	0	13	5	Y	Y	Y	N	Y
74	M	Y	left leg, right foot, neck and lower back	10	6	8	7	paracetamol, tramadol, codeine, diclofenac. naproxen	0.3	7	7	9	8	9	7	9	6 litres cider	27	none	300	6	rough	drug alcohol problems
75	M	Y	R shoulder, R wrist, R knee, lower back	3	1	3	1	none	n/a	4	5	7	8	5	7	7	see units	0	none	16	19	rough/streets	family, other	6	1	7	2	N	N	N	N	N
76	M	N	n/a	n/a	n/a	n/a	n/a	n/a	n/a	n/a	n/a	n/a	n/a	n/a	n/a	n/a	12 cans beer (9%)	54	none	n/a	108	rough	family problems	n/a	n/a
77	F	Y	right lower back	9	5	8	0	dihydrocodeine	0.4	9	6	10	5	6	10	2	3 cans beer (9%)	13.5	methadone (off street)	60	120	shelter	drug alcohol problems
78	F	Y	lower left back and left knee	8	2	6	0	ibuprofen	0.3	4	6	6	4	5	6	7	none	0	methadone (off street)	216	84	shelter	drug alcohol problems
79	M	Y	lower stomach and lower right back	10	0	6	0	ibuprofen, paracetamol	0.2	0	5	0	0	0	8	2	none	0	none	12	60	shelter	other
80	M	Y	right arm and leg	10	6	8	6	ibuprofen, paracetamol	0	9	0	9	0	10	0	0	none	0	none	12	240	shelter	leaving prison
81	M	N	n/a	n/a	n/a	n/a	n/a	n/a	n/a	n/a	n/a	n/a	n/a	n/a	n/a	n/a	none	0	none	n/a	120	shelter	relationship breakdown	n/a	n/a
82	M	N	N/A	n/a	n/a	n/a	n/a	None	n/a	n/a	n/a	n/a	n/a	n/a	n/a	n/a	none	0	none	n/a	120	shelter	drugs and alcohol	n/a	n/a	n/a	n/a	n/a	n/a	n/a	n/a	n/a
83	M	N	n/a	n/a	n/a	n/a	n/a	bisoprolol, vit b, thiamine, thyroxine	n/a	n/a	n/a	n/a	n/a	n/a	n/a	n/a	1.5 bottles of spirits	50	none	n/a	7	shelter	drug alcohol probs	n/a	n/a	n/a	n/a	n/a	n/a	n/a	n/a	n/a
84	F	y	right ankle	9	4	5	4	co-codamol	0.3	7	5	5	7	5	5	5	6 pints	12	none	48	36	shelter	r'ship breakdown	14	5	19	7	Yes	Yes	Yes	Yes	Yes
85	M	y	head	10	9	10	5	paracetamol	0	8	10	7	8	0	10	5	3L cider		none	0.75	7	rough	family/DA/health	15	7	22	not done	No	No	No	No	No
86	M	Y	epigastrium	10	5	7	5	tramadol	0.4	8	10	10	9	0	8	8	2l sherry		heroin + methadone	0.25	288	shelter	family problems	11	6	17	10	No	No	No	No	No
87	M	N	n/a	n/a	n/a	n/a	n/a	none	n/a	n/a	n/a	n/a	n/a	n/a	n/a	n/a	none	0	none	n/a	252	shelter	drug and alcohol	n/a	n/a	n/a	n/a	n/a	n/a	n/a	n/a	n/a
88	M	Y	low back. Right groin	7	3	5	0	methadone	n/a	4	4	3	0	3	8	1	3L Strong cider		heroin	72	108	shelter	family, DAA, prison	9	0	9	7	Yes	No	No	No	No
89	M	Y	stomach	8	0	5	3	paracetamol	0	0	7	0	2	6	7	6	4L cider (strong)		none	96	12	shelter	drug and alcohol	14	2	16	5	Yes	No	No	No	No
90	M	N	n/a	n/a	n/a	n/a	n/a	none	n/a	n/a	n/a	n/a	n/a	n/a	n/a	n/a	none	0	none	n/a	12	shelter	health problems	n/a	n/a	n/a	n/a	n/a	n/a	n/a	n/a	n/a
91	M	Y	buttocks and legs	10	1	3	0	none	n/a	10	0	10	not answered	0	0	10	none	0	heroin+methadone+crack	24	180	shelter	drug and alcohol	18	9	27	10	No	No	No	Yes	No
92	M	Y	right leg	8	4	6	4	none	n/a	6	9	10	5	7	8	6	none	0	cannabis	60	no answer	shelter	left prison	7	0	7	6	Yes	Yes	No	Yes	No
93	M	N	n/a	n/a	n/a	n/a	n/a	none	n/a	n/a	n/a	n/a	n/a	n/a	n/a	n/a	none	0	none	n/a	0.5	shelter	r'ship breakdown	n/a	n/a	n/a	n/a	n/a	n/a	n/a	n/a	n/a
94	M	N	n/a	n/a	n/a	n/a	n/a	none	n/a	n/a	n/a	n/a	n/a	n/a	n/a	n/a	none	0	cannabis	n/a	0.12	rough	r'ship breakdown	n/a	n/a	n/a	n/a	n/a	n/a	n/a	n/a	n/a
95	M	y	lower back	5	0	4	0	acupuncture	1	2	7	3	8	6	0	8	none	0	heroin, methadone 50ml	0.15	24	shelter	financial	0	3	3	6.5	No	No	No	No	No
96	M	N	n/a	n/a	n/a	n/a	n/a	none	n/a	n/a	n/a	n/a	n/a	n/a	n/a	n/a	none	0	none	n/a	276	other	other	n/a	n/a	n/a	n/a	n/a	n/a	n/a	n/a	n/a
97	M	Y	left hip	9	4	5	7	ibuprofen gel, co-codamol	0.7	8	9	10	9	8	7	9	1L cider		none	216	7	shelter	health problems	19	4	23	9	No	No	No	No	No
98	F	N	n/a	n/a	n/a	n/a	n/a	none	n/a	n/a	n/a	n/a	n/a	n/a	n/a	n/a	none	0	none	n/a	3	shelter	other	n/a	n/a	n/a	n/a	n/a	n/a	n/a	n/a	n/a
99	M	y	right chest	5	0	5	0	none	n/a	0	0	0	5	0	0	0	none	0	cannabis	120	8	shelter	family problems	3	3	6	5	No	No	No	Yes	No
100	M	Y	left buttock	10	0	6	0	ibuprofen	0.7	7	9	6	0	5	0	7	none	0	none	0.1	1.5	rough	other	3	0	3	10	No	No	No	No	No
101	M	Y	feet	5	0	4	0	none	n/a	10	8	10	10	6	7	8	none	0	none	1	240	rough	r'ship breakdown	0	0	0	9	No	No	No	No	No
102	M	N	n/a	n/a	n/a	n/a	n/a	inhalers	n/a	n/a	n/a	n/a	n/a	n/a	n/a	n/a	none	0	none	n/a	8	shelter	financial	n/a	n/a	n/a	n/a	n/a	n/a	n/a	n/a	n/a
103	M	Y	left knee and hip	4	1	3	0	none	n/a	0	0	5	0	0	0	0	none	0	none	96	24	shelter	left prison	2	0	2	3	No	No	No	No	No
104	M	y	lower legs	6	0	3	0	none	n/a	6	3	6	0	0	0	0	none	0	none	1	96	shelter	other	4	2	6	1.5	No	No	No	Yes	No
105	M	N	n/a	n/a	n/a	n/a	n/a	n/a	n/a	n/a	n/a	n/a	n/a	n/a	n/a	n/a	none	0	none	n/a	0.09	rough	financial	n/a	n/a	n/a	n/a	n/a	n/a	n/a	n/a	n/a
106	M	Y	Knees, lower back	8	1	4	6	Naproxen, paracetamol	0.9	6	6	6	6	23	2	0	none	0	none	228	2	rough	financial	6.5	13	5	18	No	No	Yes	Yes	Yes
107	M	Y	Left foot	9	2	5	0	None	n/a	1	0	9	0	0	9	9	none	0	none	4	2	rough	financial	5.5	33	9	42	Yes	Yes	No	Yes	No
108	M	N	n/a	n/a	n/a	n/a	n/a	n/a	n/a	n/a	n/a	n/a	n/a	n/a	n/a	n/a	none	0	none	n/a	0.25	rough	financial	6	20	11	31	Yes	No	Yes	No	Yes
109	M	Y	Knees, ellbows, lower back, chest, head	5	5	5	5	none	n/a	6	0	6	8	0	0	0	none	0	none	144	9	rough	other	n/a			n/a	n/a	n/a	n/a	n/a	n/a
110	M	Y	Right foot	10	3	5	7	none	n/a	3	4	0	0	5	0	0	9 beers		none	0.25	48	rough	financial	8	26	11	37	Yes	Yes	Yes	No	No
111	M	Y	Feet, hip, hands	10	0	5	0	Codeine, diclofenac	1	6	6	7	7	0	6	3	none	0	none	120	24	rough	relationship breakdown	n/a			n/a	n/a	n/a	n/a	n/a	n/a
112	M	Y	Shoulders	10	2	8	2	Paracetamol, Ibuprofen, Aromatherapy	0.1	7	7	9	7	0	5	0	4 beers		none	2	18	rough	relationship breakdown	4.5	10	4	14	No	Yes	Yes	No	No
113	M	N	n/a	n/a	n/a	n/a	n/a	n/a	n/a	n/a	n/a	n/a	n/a	n/a	n/a	n/a	none	0	none	n/a	6	rough	family problems	2	7	0	7	No	No	Yes	Yes	No
114	M	Y	Heels	8	4	6	7	Ibuprofen	0.2	7	5	3	8	3	0	6	none	0	none	5	18	shelter	other	4	16	4	20	No	Yes	Yes	Yes	Yes
115	M	Y	Feet	6	4	5	3	none	n/a	7	5	5	4	2	1	6	none	0	none	24	24	shelter	financial	0.5	9	6	15	No	No	No	No	Yes
116	M	Y	shoulders, neck	4	0	6	0	none	n/a	9	9	9	0	0	9	10	4 cans special brew		Marijuana	120	120	rough	relationship breakdown	n/a			n/a	n/a	n/a	n/a	n/a	n/a
117	M	Y	Back/spine	7	4	6	7	none	n/a	6	7	5	8	1	9	7	1 beer	0	none	36	9	rough	health problems	4	2	0	2	No	No	No	No	No
118	M	Y	Anus	7	0	5	2	Suppositories	0.7	8	7	4	5	5	0	5	none	0	none	0.25	1.5	rough	financial	5.5	4	4	8	Yes	Yes	No	No	Yes
119	M	Y	Feet, head, chest, shoulders, back, abdomen	8	5	7	7	Neurofen	0.7	8	7	7	5	0	5	9	none	0	none	96	96	rough	family problems	7	11	1	12	Yes	Yes	Yes	Yes	Yes
120	F	Y	Back, knees, ankles	7	3	5	4	none	n/a	6	8	8	6	6	8	5		20-30 units	none	132	180	rough	family problems	1	16	4	20	Yes	No	No	No	No
121	M	Y	Neck	10	10	10	10	none	n/a	10	10	10	9	9	10	10	none	0	none	96	12	rough	drug and alcohol problems	n/a			n/a	n/a	n/a	n/a	n/a	n/a
122	M	Y	Knees, lower legs, neck, face, back, groin	10	10	10	10	Co-codamol, Ibuprofen, Paracetamol, Diclofenac	0.8	10	10	10	10	10	10	10	none	0	none	3.6666	5	rough	other	6	6	0	6	No	No	No	No	No
123	F	N	n/a	n/a	n/a	n/a	n/a	n/a	n/a	n/a	n/a	n/a	n/a	n/a	n/a	n/a	none	0	none	n/a	7	rough	other	5	4	0	4	Yes	Yes	Yes	Yes	Yes
124	M	N	n/a	n/a	n/a	n/a	n/a	n/a	n/a	n/a	n/a	n/n	n/a	n/a	n/a	n/a	none	0	none	n/a	4	rough	family problems	8	7	3	10	No	No	Yes	Yes	Yes
125	M	Y	Lower back, knees, neck	3	0	1	0	Morphine	1	0	0	0	0	0	0	0	none	0	marijuana twice/week	432	120	rough	other	2.5	8	6	14	No	No	No	Yes	Yes
126	M	Y	Head, chest, left lower leg	8	4	5	6	Panadol	0.4	8	9	10	7	6	9	10	none	0	none	24	24	rough	financial	8	27	8	35	Yes	Yes	Yes	Yes	Yes
127	M	Y	Head	7	2	4	1	Diamorphine tablets	0.8	6	5	4	3	6	8	5	35cl vodka		Marijuana 1/4 ounce	1	336	rough	family problems	5	31	7	38	Yes	Yes	Yes	No	Yes
128	M	N	n/a	n/a	n/a	n/a	n/a	n/a	n/a	n/a	n/a	n/a	n/a	n/a	n/a	n/a	1 can beer		none	n/a	1.5	rough	other	5.5	11	4	15	No	No	No	Yes	Yes
129	M	Y	Lower back	7	5	9	6	Diclofenac 50mg	0.6	8	9	5	2	3	9	9	9 cans special brew		none	180	384	rough	health problems	10	29	7	36	Yes	Yes	No	No	Yes
130	M	N	n/a	n/a	n/a	n/a	n/a	n/a	n/a	n/a	n/a	n/a	n/a	n/a	n/a	n/a	none	0	none	n/a	24	shelter	financial	10	24	9	33	Yes	Yes	Yes	Yes	Yes
131	M	Y	Feet	7	3	5	4	none	n/a	10	2	8	10	6	0	0	1 beer		none	12	12	rough	family problems	n/a			n/a	n/a	n/a	n/a	n/a	n/a
132	F	Y	Calves, r hamstring	4	4	7	4	none	n/a	3	1	3	3	1	1	1		1	none	0.75	no answer	rough	relationship breakdown, financial, other	n/a			n/a	n/a	n/a	n/a	n/a	n/a
133	M	Y	lower back, both hips and right hand	8	7	9	7	none	n/a	7	5	4	0	5	8	9	none	0	none	144	264	rough	family problems	0	12	9	21	No	No	No	No	No
134	M	Y	head and face	9	8	7	0	none	n/a	7	10	0	7	0	0	1	1 litre whisky	40	none	144	168	rough	other	n/a			n/a	n/a	n/a	n/a	n/a	n/a
135	M	Y	neck and stomach	3	1	2	0	none	n/a	1	1	0	0	0	2	0	1 can beer	2.5	none	1	168	rough	financial	n/a	n/a	n/a	n/a	n/a	n/a	n/a	n/a	n/a
136	M	Y	left ear and face	5	2	3	5	paracetamol	0.6	0	5	0	0	7	0	4	1 can beer	2.5	none	42	42	shelter	financial
137	M	Y	left lower leg, lower back	8	4	6	4	none	n/a	10	8	7	10	8	8	4	none	0	none	48	120	rough	leaving prison
138	M	Y	left knee	7	3	4	3	none	n/a	2	9	0	2	0	4	0	none	0	none	204	372	rough	family problems
139	M	Y	lower back	7	2	8	8	none	n/a	9	8	6	10	3	9	7	none	0	none	96	60	rough	financial
140	M	N	n/a	n/a	n/a	n/a	n/a	n/a	n/a	n/a	n/a	n/a	n/a	n/a	n/a	n/a	none	0	none	n/a	60	rough	financial	n/a	n/a
141	M	N	n/a	n/a	n/a	n/a	n/a	n/a	n/a	n/a	n/a	n/a	n/a	n/a	n/a	n/a	none	0	none	n/a	12	rough	family problems	n/a	n/a
142	M	Y	abdo, back, hands, left foot	8	7	6	9	co-dydramol	0.5	4	5	4	4	2	9	5	see units	0	none	4	12	shelter	relationship breakdown, family probs, health probs, alcohol probs, financial, leaving prison and other.	28	9	37	8	Y	Y	Y	Y	Y
143	M	Y	calves	6	4	5	5	codeine, warfarin	0.4	7	5	10	10	0	8	8	see units	3	none	7	3	shelter	financial, other	17	5	22	7	N	Y	Y	N	N
144	F	N	n/a	n/a	n/a	n/a	n/a	n/a	n/a	n/a	n/a	n/a	n/a	n/a	n/a	n/a	see units	42.5	none	n/a	24	shelter	relationship breakdown, drug and alcohol, health, leaving prison	n/a	n/a	n/a	n/a	n/a	n/a	n/a	n/a	n/a
145	M	N	n/a	n/a	n/a	n/a	n/a	n/a	n/a	n/a	n/a	n/a	n/a	n/a	n/a	n/a	see units	20	none	n/a	36	shelter	family problems	n/a	n/a	n/a	n/a	n/a	n/a	n/a	n/a	n/a
146	M	N	n/a	n/a	n/a	n/a	n/a	n/a	n/a	n/a	n/a	n/a	n/a	n/a	n/a	n/a	see units	0	none	n/a	60	shelter	family problems, financial problems	n/a	n/a	n/a	n/a	n/a	n/a	n/a	n/a	n/a
147	M	Y	shins	7	2	7	4	co-codamol	0.4	4	2	5	3	0	2	0	see units	15	none	12	18	shelter	financial	13	6	19	2.5	Y	Y	N	N	N
148	M	Y	head	9	6	6	9	none	n/a	10	10	10	10	10	10	10	see units	36	none	0.5	11	shelter	relationship, drug and alcohol, health, leaving prison	33	12	45	9	Y	Y	Y	Y	Y
149	M	N	n/a	n/a	n/a	n/a	n/a	n/a	n/a	n/a	n/a	n/a	n/a	n/a	n/a	n/a	see units	0	none	n/a	10	shelter	other	n/a	n/a	n/a	n/a	n/a	n/a	n/a	n/a	n/a
150	M	Y	neck	5	5	5	5	none	n/a	10	9	8	9	10	10	8	see units	0	none	120	132	shelter	relationship breakdown	10	10	20	5	N	Y	N	N	N
